# Supplementary material for: The psychological motivation of users actively constructing information cocoons from the perspective of Adler’s teleology: an empirical study based on a sample of Chinese university students
Source: Front Psychol. 2026 Apr 24;17:1742055. doi: 10.3389/fpsyg.2026.1742055 (PMC13159072; doi:10.3389/fpsyg.2026.1742055)
Supplement: Supplementary file 1 [file Supplementary_File_1.zip]

Archive with 5 entries (4 files):
- ▓╣│Σ▓─┴╧appendix/
- ▓╣│Σ▓─┴╧appendix/Survey Questionnaire Chinese version.docx
- ▓╣│Σ▓─┴╧appendix/Survey Questionnaire English version.docx
- ▓╣│Σ▓─┴╧appendix/Survey Screening Questionnaire Chinese version.docx
- ▓╣│Σ▓─┴╧appendix/Survey Screening Questionnaire English version.docx
